# Supplementary material for: Demographic Characteristics and Economic Burden of Clostridioides difficile Infection in Korea: A Nationwide Population-Based Study after Propensity Score Matching
Source: Antibiotics (Basel). 2024 Jun 10;13(6):542. doi: 10.3390/antibiotics13060542 (PMC11201190; doi:10.3390/antibiotics13060542)
Supplement: Supplementary file 1 [file antibiotics-13-00542-s001.zip]

Archive with 1 entries (1 files):
- antibiotics-3025335-supplementary.pdf
